# Supplementary material for: Therapeutic Effects of Intranasal Administration of Mesenchymal Stem Cell-Derived Secretome in Rats Exposed to Chronic Unpredictable Mild Stress
Source: Pharmaceutics. 2025 Aug 29;17(9):1129. doi: 10.3390/pharmaceutics17091129 (PMC12472816; doi:10.3390/pharmaceutics17091129)
Supplement: Supplementary file 1 [file pharmaceutics-17-01129-s001.zip]

Archive with 1 entries (1 files):
- pharmaceutics-3807870-supplementary.pdf
